# Supplementary material for: Neurodynamic Techniques in the Treatment of Mild-to-Moderate Carpal Tunnel Syndrome: A Systematic Review and Meta-Analysis
Source: J Clin Med. 2023 Jul 25;12(15):4888. doi: 10.3390/jcm12154888 (PMC10419623; doi:10.3390/jcm12154888)
Supplement: Supplementary file 1 [file jcm-12-04888-s001.zip]

Archive with 1 entries (1 files):
- jcm-2400334-supplementary.pdf
